# Supplementary material for: A comprehension scale for central-line associated bloodstream infection: Results of a preliminary survey and factor analysis
Source: PLoS One. 2018 Sep 13;13(9):e0203431. doi: 10.1371/journal.pone.0203431 (PMC6136729; doi:10.1371/journal.pone.0203431)
Supplement: S1 Table — (XLS) [file pone.0203431.s002.xls]

## Sheet: Sheet1
18 years or older	consent	profession	doctor	Seen hospitalized patients in past 12 months	littlexp	member of a quality committee	norely	question 1, correct, incorrect, or blank	question 2, correct, incorrect, or blank	question 3, correct, incorrect, or blank	question 4, correct, incorrect, or blank	question 5, correct, incorrect, or blank	question 6, correct, incorrect, or blank	question 6alt 3.5&3.51, correct, incorrect, or blank	question 7, correct, incorrect, or blank	question 8 easy, correct, incorrect, or blank	question 8 hard, correct, incorrect, or blank	question 9, correct, incorrect, or blank	question 10, correct, incorrect, or blank	question 11, correct, incorrect, or blank	total number of responses per respondent for question 1	total number of responses per respondent for question 2	total number of responses per respondent for question 3	total number of responses per respondent for question 4	total number of responses per respondent for question 5	total number of responses per respondent for question 6	total number of responses per respondent for question 7	total number of responses per respondent for question 8	total number of responses per respondent for question 9	total number of responses per respondent for question 10	total number of responses per respondent for question 11	total number of correct responses overall for question 1	total number of responses overall for question 1	percent of respondents that answered question 1 correctly	total number of correct responses overall for question 2	total number of responses overall for question 2	percent of respondents that answered question 2 correctly	total number of correct responses overall for question 3	total number of responses overall for question 3	percent of respondents that answered question 3 correctly	total number of correct responses overall for question 4	total number of responses overall for question 4	percent of respondents that answered question 4 correctly	total number of correct responses overall for question 5	total number of responses overall for question 5	percent of respondents that answered question 5 correctly	total number of correct responses overall for question 6	total number of responses overall for question 6	percent of respondents that answered question 6 correctly
yes	Yes	doctor	1	Yes	0	No	1	1	1	1	0	1	0	0	1	0	0	1	0	0	1	1	1	1	1	1	1	1	1	1	1	80	89	89.8876	64	83	77.1084	70	87	80.4598	37	80	46.25	63	80	78.75	13	78	16.6667
yes	Yes	doctor	1	Yes	1	No	0	1	0	0	0	1	0	1	1	1	1	1	1	0	1	1	1	1	1	1	1	1	1	1	1	80	89	89.8876	64	83	77.1084	70	87	80.4598	37	80	46.25	63	80	78.75	13	78	16.6667
yes	Yes	doctor	1	Yes	0	No	0	1	0	1		1	0	0	0	1	0	1	0	0	1	1	1		1	1	1	1	1	1	1	80	89	89.8876	64	83	77.1084	70	87	80.4598	37	80	46.25	63	80	78.75	13	78	16.6667
yes	Yes	doctor	1	Yes	0	Yes	0	1	0	1	1	1	0	0	1	1	1	1	0	1	1	1	1	1	1	1	1	1	1	1	1	80	89	89.8876	64	83	77.1084	70	87	80.4598	37	80	46.25	63	80	78.75	13	78	16.6667
yes	Yes	other																1	0										1	1		80	89	89.8876	64	83	77.1084	70	87	80.4598	37	80	46.25	63	80	78.75	13	78	16.6667
yes	Yes	doctor	1	Yes	1	Yes	1	1	1	1	0	1	1	1	1	1	1	1	1	1	1	1	1	1	1	1	1	1	1	1	1	80	89	89.8876	64	83	77.1084	70	87	80.4598	37	80	46.25	63	80	78.75	13	78	16.6667
yes	Yes	nurse	0	Yes	0	Yes	0	1	1	1	0	1	0	1	0	1	0	1	0	0	1	1	1	1	1	1	1	1	1	1	1	80	89	89.8876	64	83	77.1084	70	87	80.4598	37	80	46.25	63	80	78.75	13	78	16.6667
yes	Yes	other						1													1											80	89	89.8876	64	83	77.1084	70	87	80.4598	37	80	46.25	63	80	78.75	13	78	16.6667
yes	Yes	nurse	0	Yes	0	Yes	0	1	0	1	1	1	1	1	1	1	1	1	1	1	1	1	1	1	1	1	1	1	1	1	1	80	89	89.8876	64	83	77.1084	70	87	80.4598	37	80	46.25	63	80	78.75	13	78	16.6667
yes	Yes	other													1												1					80	89	89.8876	64	83	77.1084	70	87	80.4598	37	80	46.25	63	80	78.75	13	78	16.6667
yes	Yes	other																														80	89	89.8876	64	83	77.1084	70	87	80.4598	37	80	46.25	63	80	78.75	13	78	16.6667
yes	Yes	nurse	0	Yes	0	Yes	0	1	0	1	1	1	0	0	0	0	0	1	0	1	1	1	1	1	1	1	1	1	1	1	1	80	89	89.8876	64	83	77.1084	70	87	80.4598	37	80	46.25	63	80	78.75	13	78	16.6667
yes	Yes	nurse	0	Yes	1	No	1	1	1	1	1	1	0	0	0	1	1	1	0	0	1	1	1	1	1	1	1	1	1	1	1	80	89	89.8876	64	83	77.1084	70	87	80.4598	37	80	46.25	63	80	78.75	13	78	16.6667
yes	Yes	nurse	0	Yes	1	Yes	0	1	1	1	0	0	0	0	0	1	0	1	0	0	1	1	1	1	1	1	1	1	1	1	1	80	89	89.8876	64	83	77.1084	70	87	80.4598	37	80	46.25	63	80	78.75	13	78	16.6667
yes	Yes	other	0	Yes	1	No	1	1	1	0	1	0	0	0	0	1	1	1	0	0	1	1	1	1	1	1	1	1	1	1	1	80	89	89.8876	64	83	77.1084	70	87	80.4598	37	80	46.25	63	80	78.75	13	78	16.6667
yes	Yes	nurse	0	Yes	1	No	1	1	0	1	0	1	0	1	0	1	0	1	0	0	1	1	1	1	1	1	1	1	1	1	1	80	89	89.8876	64	83	77.1084	70	87	80.4598	37	80	46.25	63	80	78.75	13	78	16.6667
yes	Yes	doctor	1	Yes	0	No	1	1	1	0	1	0	0	0	1	0	0	1	0	1	1	1	1	1	1	1	1	1	1	1	1	80	89	89.8876	64	83	77.1084	70	87	80.4598	37	80	46.25	63	80	78.75	13	78	16.6667
yes	Yes	other	0	Yes	0	No	0	1	1	1	0	1	0	0	0	0	0	1	0	1	1	1	1	1	1	1	1	1	1	1	1	80	89	89.8876	64	83	77.1084	70	87	80.4598	37	80	46.25	63	80	78.75	13	78	16.6667
yes	Yes	nurse	0	Yes	1	No	1	1	0	1	0	1	0	0	0	1	0	1	0	0	1	1	1	1	1	1	1	1	1	1	1	80	89	89.8876	64	83	77.1084	70	87	80.4598	37	80	46.25	63	80	78.75	13	78	16.6667
yes	Yes	other																														80	89	89.8876	64	83	77.1084	70	87	80.4598	37	80	46.25	63	80	78.75	13	78	16.6667
yes	Yes	other						1	1	1	0				0	1	1	1	0		1	1	1	1			1	1	1	1		80	89	89.8876	64	83	77.1084	70	87	80.4598	37	80	46.25	63	80	78.75	13	78	16.6667
yes	Yes	nurse	0	Yes	0	No	0	1	1	1	1	1	0	0	0	0	0	1	0	0	1	1	1	1	1	1	1	1	1	1	1	80	89	89.8876	64	83	77.1084	70	87	80.4598	37	80	46.25	63	80	78.75	13	78	16.6667
yes	Yes	nurse	0	Yes	1	Yes		0							1	1	1	1	0	0	1						1	1	1	1	1	80	89	89.8876	64	83	77.1084	70	87	80.4598	37	80	46.25	63	80	78.75	13	78	16.6667
yes	Yes	doctor	1	Yes	1	Yes	1	1	1	1	1	0	0	0	0	0	0	0	0	0	1	1	1	1	1	1	1	1	1	1	1	80	89	89.8876	64	83	77.1084	70	87	80.4598	37	80	46.25	63	80	78.75	13	78	16.6667
yes	Yes	other														0	0											1				80	89	89.8876	64	83	77.1084	70	87	80.4598	37	80	46.25	63	80	78.75	13	78	16.6667
yes	Yes	other						1		0	0				0	1	0			0	1		1	1			1	1			1	80	89	89.8876	64	83	77.1084	70	87	80.4598	37	80	46.25	63	80	78.75	13	78	16.6667
yes	Yes	nurse	0	Yes	1	No	0	1	1	1	0	1	1	1	1	1	1	1	0	1	1	1	1	1	1	1	1	1	1	1	1	80	89	89.8876	64	83	77.1084	70	87	80.4598	37	80	46.25	63	80	78.75	13	78	16.6667
yes	Yes	nurse	0	Yes	1	No	1	1	1	1		1			0	1	1	1	1	0	1	1	1		1		1	1	1	1	1	80	89	89.8876	64	83	77.1084	70	87	80.4598	37	80	46.25	63	80	78.75	13	78	16.6667
yes	Yes	nurse	0	Yes	0	No	0	1	1	1	1	1	0	0	1	1	1	1	0	0	1	1	1	1	1	1	1	1	1	1	1	80	89	89.8876	64	83	77.1084	70	87	80.4598	37	80	46.25	63	80	78.75	13	78	16.6667
yes	Yes	nurse	0	Yes	1	No	1	1	0	1	1	0	0	0	0	1	1	0	0	0	1	1	1	1	1	1	1	1	1	1	1	80	89	89.8876	64	83	77.1084	70	87	80.4598	37	80	46.25	63	80	78.75	13	78	16.6667
yes	Yes	nurse	0	Yes	0	Yes	0	1	1	1	0	1	0	0	0	1	0	1	0	0	1	1	1	1	1	1	1	1	1	1	1	80	89	89.8876	64	83	77.1084	70	87	80.4598	37	80	46.25	63	80	78.75	13	78	16.6667
yes	Yes	other																														80	89	89.8876	64	83	77.1084	70	87	80.4598	37	80	46.25	63	80	78.75	13	78	16.6667
yes	Yes	doctor	1	Yes	0	No	1	1	1	1	1	1	0	1	1	1	1	1	0	1	1	1	1	1	1	1	1	1	1	1	1	80	89	89.8876	64	83	77.1084	70	87	80.4598	37	80	46.25	63	80	78.75	13	78	16.6667
yes	Yes	other						1	0	1								1		1	1	1	1						1		1	80	89	89.8876	64	83	77.1084	70	87	80.4598	37	80	46.25	63	80	78.75	13	78	16.6667
yes	Yes	other																														80	89	89.8876	64	83	77.1084	70	87	80.4598	37	80	46.25	63	80	78.75	13	78	16.6667
yes	Yes	nurse	0	Yes	1	Yes	0	1	1	1	1	1	0	0	0	1	0	1	1	0	1	1	1	1	1	1	1	1	1	1	1	80	89	89.8876	64	83	77.1084	70	87	80.4598	37	80	46.25	63	80	78.75	13	78	16.6667
yes	Yes	nurse	0	Yes	1	No	0	0	0	1	0	1	0	1	0	1	1	1	0	0	1	1	1	1	1	1	1	1	1	1	1	80	89	89.8876	64	83	77.1084	70	87	80.4598	37	80	46.25	63	80	78.75	13	78	16.6667
yes	Yes	other	0	Yes	0	Yes	1	0	0	0	0	1	0	0	0	0	0	1	0	1	1	1	1	1	1	1	1	1	1	1	1	80	89	89.8876	64	83	77.1084	70	87	80.4598	37	80	46.25	63	80	78.75	13	78	16.6667
yes	Yes	other	0	Yes	1	No	1	1	0	0	0	1	0	0	0	0	0	1	0	0	1	1	1	1	1	1	1	1	1	1	1	80	89	89.8876	64	83	77.1084	70	87	80.4598	37	80	46.25	63	80	78.75	13	78	16.6667
yes	Yes	doctor	1	Yes	1	No	1	1	1	1	1	1	0	0	1	1	0	1	0	1	1	1	1	1	1	1	1	1	1	1	1	80	89	89.8876	64	83	77.1084	70	87	80.4598	37	80	46.25	63	80	78.75	13	78	16.6667
yes	Yes	other						1	1			1	0	0	0	1	0	1	0	0	1	1			1	1	1	1	1	1	1	80	89	89.8876	64	83	77.1084	70	87	80.4598	37	80	46.25	63	80	78.75	13	78	16.6667
yes	Yes	nurse	0	Yes	1	No	0	1	1	1	1	1	0	0	0	1	1	1	0	0	1	1	1	1	1	1	1	1	1	1	1	80	89	89.8876	64	83	77.1084	70	87	80.4598	37	80	46.25	63	80	78.75	13	78	16.6667
yes	Yes	doctor	1	Yes	0	Yes	0	1	1	1	0	1	0	0	1	1	1	1	0	1	1	1	1	1	1	1	1	1	1	1	1	80	89	89.8876	64	83	77.1084	70	87	80.4598	37	80	46.25	63	80	78.75	13	78	16.6667
yes	Yes	other							1						0					0		1					1				1	80	89	89.8876	64	83	77.1084	70	87	80.4598	37	80	46.25	63	80	78.75	13	78	16.6667
yes	Yes	nurse	0	Yes	1	No	0	1	1	1	0	1	0	0	0	0	0	1		0	1	1	1	1	1	1	1	1	1		1	80	89	89.8876	64	83	77.1084	70	87	80.4598	37	80	46.25	63	80	78.75	13	78	16.6667
yes	Yes	nurse	0	Yes	1	No	0	1	0	1	0	1	0	0	0	1	0	1	0	1	1	1	1	1	1	1	1	1	1	1	1	80	89	89.8876	64	83	77.1084	70	87	80.4598	37	80	46.25	63	80	78.75	13	78	16.6667
yes	Yes	nurse	0	Yes	1	No	0	1	0	1	1	1	0	0	0	0	0	0	0	0	1	1	1	1	1	1	1	1	1	1	1	80	89	89.8876	64	83	77.1084	70	87	80.4598	37	80	46.25	63	80	78.75	13	78	16.6667
yes	Yes	nurse	0	Yes	1	No	0	1	1	1	0	1	0	0	1	1	1	1	0	0	1	1	1	1	1	1	1	1	1	1	1	80	89	89.8876	64	83	77.1084	70	87	80.4598	37	80	46.25	63	80	78.75	13	78	16.6667
yes	Yes	other																														80	89	89.8876	64	83	77.1084	70	87	80.4598	37	80	46.25	63	80	78.75	13	78	16.6667
yes	Yes	nurse	0	Yes	0	No	0	1	1	1	0	1	1	1	1	1	0	1	1	0	1	1	1	1	1	1	1	1	1	1	1	80	89	89.8876	64	83	77.1084	70	87	80.4598	37	80	46.25	63	80	78.75	13	78	16.6667
yes	Yes	nurse	0	Yes	1	Yes	0	1	0	1	0	0	0	0	0	0	0	1	1	0	1	1	1	1	1	1	1	1	1	1	1	80	89	89.8876	64	83	77.1084	70	87	80.4598	37	80	46.25	63	80	78.75	13	78	16.6667
yes	Yes	nurse	0	Yes	0	No	0	1	1	0	0	0	0	0	1	0	0	1	1	1	1	1	1	1	1	1	1	1	1	1	1	80	89	89.8876	64	83	77.1084	70	87	80.4598	37	80	46.25	63	80	78.75	13	78	16.6667
yes	Yes	doctor	1	Yes	1	No	0	1	1	1	1	0	0	0	1	1	0	1	0	0	1	1	1	1	1	1	1	1	1	1	1	80	89	89.8876	64	83	77.1084	70	87	80.4598	37	80	46.25	63	80	78.75	13	78	16.6667
yes	Yes	doctor	1	Yes	1	No	0	1	1	1	0	1	0	0	1	0	0	1	0	0	1	1	1	1	1	1	1	1	1	1	1	80	89	89.8876	64	83	77.1084	70	87	80.4598	37	80	46.25	63	80	78.75	13	78	16.6667
yes	Yes	other	0	Yes	0	No	1	1	1	1	1	1	0	0	1	1	1	1	0	0	1	1	1	1	1	1	1	1	1	1	1	80	89	89.8876	64	83	77.1084	70	87	80.4598	37	80	46.25	63	80	78.75	13	78	16.6667
yes	Yes	doctor	1	Yes	0	No	1	1	1	1	0	1	1	1	1	1	1	1	1	1	1	1	1	1	1	1	1	1	1	1	1	80	89	89.8876	64	83	77.1084	70	87	80.4598	37	80	46.25	63	80	78.75	13	78	16.6667
yes	Yes	doctor	1	Yes	1	Yes	0	1	1	1	1	1	0	0	0	0	0	1	0	1	1	1	1	1	1	1	1	1	1	1	1	80	89	89.8876	64	83	77.1084	70	87	80.4598	37	80	46.25	63	80	78.75	13	78	16.6667
yes	Yes	doctor	1	Yes	1	No	0	1	0	1	0	1	0	0	0	1	0	1	0	1	1	1	1	1	1	1	1	1	1	1	1	80	89	89.8876	64	83	77.1084	70	87	80.4598	37	80	46.25	63	80	78.75	13	78	16.6667
yes	Yes	doctor	1	Yes	1	No	1	1	1	0	0	1	0	1	1	1	1	1	1	0	1	1	1	1	1	1	1	1	1	1	1	80	89	89.8876	64	83	77.1084	70	87	80.4598	37	80	46.25	63	80	78.75	13	78	16.6667
yes	Yes	doctor	1	Yes	1	No	1	1	1	1	1	1	1	1	1	1	1	1	0	1	1	1	1	1	1	1	1	1	1	1	1	80	89	89.8876	64	83	77.1084	70	87	80.4598	37	80	46.25	63	80	78.75	13	78	16.6667
yes	Yes	doctor	1	Yes	1	No	0	1	1	1	0	0	0	0	0	0	0	1	1	1	1	1	1	1	1	1	1	1	1	1	1	80	89	89.8876	64	83	77.1084	70	87	80.4598	37	80	46.25	63	80	78.75	13	78	16.6667
yes	Yes	doctor	1	Yes	1	No	0	1	1	1	0	0	0	0	1	1	1	1	1	0	1	1	1	1	1	1	1	1	1	1	1	80	89	89.8876	64	83	77.1084	70	87	80.4598	37	80	46.25	63	80	78.75	13	78	16.6667
yes	Yes	other																														80	89	89.8876	64	83	77.1084	70	87	80.4598	37	80	46.25	63	80	78.75	13	78	16.6667
yes	Yes	other																														80	89	89.8876	64	83	77.1084	70	87	80.4598	37	80	46.25	63	80	78.75	13	78	16.6667
yes	Yes	other	0	Yes	1	Yes		1	1	1	0	1	0	1	1	1	1	1	1	1	1	1	1	1	1	1	1	1	1	1	1	80	89	89.8876	64	83	77.1084	70	87	80.4598	37	80	46.25	63	80	78.75	13	78	16.6667
yes	Yes	doctor	1	Yes	1	No	0	1	1	1	1	1	0	1	1	1	1	1	0	0	1	1	1	1	1	1	1	1	1	1	1	80	89	89.8876	64	83	77.1084	70	87	80.4598	37	80	46.25	63	80	78.75	13	78	16.6667
yes	Yes	nurse	0	Yes	0	Yes	0	0	1	1	1	1	1	1	0	1	1	1	1	0	1	1	1	1	1	1	1	1	1	1	1	80	89	89.8876	64	83	77.1084	70	87	80.4598	37	80	46.25	63	80	78.75	13	78	16.6667
yes	Yes	other	0	Yes	0	Yes	1	1	1	0	0	0	0	0	1	1	0	1	1	0	1	1	1	1	1	1	1	1	1	1	1	80	89	89.8876	64	83	77.1084	70	87	80.4598	37	80	46.25	63	80	78.75	13	78	16.6667
yes	Yes	doctor	1	Yes	0	Yes	1	1	1	1	1	1	0	0	1	1	0	1	1	0	1	1	1	1	1	1	1	1	1	1	1	80	89	89.8876	64	83	77.1084	70	87	80.4598	37	80	46.25	63	80	78.75	13	78	16.6667
yes	Yes	other																														80	89	89.8876	64	83	77.1084	70	87	80.4598	37	80	46.25	63	80	78.75	13	78	16.6667
yes	Yes	doctor	1	Yes	0	Yes	1	1	1	1	1	1			1	1	1	1	0	0	1	1	1	1	1		1	1	1	1	1	80	89	89.8876	64	83	77.1084	70	87	80.4598	37	80	46.25	63	80	78.75	13	78	16.6667
yes	Yes	other	0					1	1	0	1	0	1	1	1	1	0	1	1	0	1	1	1	1	1	1	1	1	1	1	1	80	89	89.8876	64	83	77.1084	70	87	80.4598	37	80	46.25	63	80	78.75	13	78	16.6667
yes	Yes	other						1		1	1					1	1			0	1		1	1				1			1	80	89	89.8876	64	83	77.1084	70	87	80.4598	37	80	46.25	63	80	78.75	13	78	16.6667
yes	Yes	other							1	0	0				1				0	1		1	1	1			1			1	1	80	89	89.8876	64	83	77.1084	70	87	80.4598	37	80	46.25	63	80	78.75	13	78	16.6667
yes	Yes	doctor	1	Yes	0	Yes	1	1	1	1	1	1	0	1	1	1	1	1	0	1	1	1	1	1	1	1	1	1	1	1	1	80	89	89.8876	64	83	77.1084	70	87	80.4598	37	80	46.25	63	80	78.75	13	78	16.6667
yes	Yes	other																1											1			80	89	89.8876	64	83	77.1084	70	87	80.4598	37	80	46.25	63	80	78.75	13	78	16.6667
yes	Yes	nurse	0	Yes	0	Yes	1	1		1	0	1	0	1	0	1	1	1	0	0	1		1	1	1	1	1	1	1	1	1	80	89	89.8876	64	83	77.1084	70	87	80.4598	37	80	46.25	63	80	78.75	13	78	16.6667
yes	Yes	doctor	1		0	Yes	0	1	1	1	1	1	1	1	0	1	1	1	0	1	1	1	1	1	1	1	1	1	1	1	1	80	89	89.8876	64	83	77.1084	70	87	80.4598	37	80	46.25	63	80	78.75	13	78	16.6667
yes	Yes	nurse	0	Yes	0	Yes	1	1	1	1	0	1	0	0	0	1	1	0	1	0	1	1	1	1	1	1	1	1	1	1	1	80	89	89.8876	64	83	77.1084	70	87	80.4598	37	80	46.25	63	80	78.75	13	78	16.6667
yes	Yes	nurse	0	Yes	0	No	1	1	1	1	0	0	0	0	0	1	0	1	1	0	1	1	1	1	1	1	1	1	1	1	1	80	89	89.8876	64	83	77.1084	70	87	80.4598	37	80	46.25	63	80	78.75	13	78	16.6667
yes	Yes	doctor	1	Yes	1	Yes	0	1	1	1	0	1	0	1	1	1	1	1	0	1	1	1	1	1	1	1	1	1	1	1	1	80	89	89.8876	64	83	77.1084	70	87	80.4598	37	80	46.25	63	80	78.75	13	78	16.6667
yes	Yes	other						0		1					0	0	0		0		1		1				1	1		1		80	89	89.8876	64	83	77.1084	70	87	80.4598	37	80	46.25	63	80	78.75	13	78	16.6667
yes	Yes	doctor	1	Yes	1	Yes	1	1	1	1	0	1	0	0	1	0	0	1	1	0	1	1	1	1	1	1	1	1	1	1	1	80	89	89.8876	64	83	77.1084	70	87	80.4598	37	80	46.25	63	80	78.75	13	78	16.6667
yes	Yes	nurse	0	Yes	0	Yes	1	1	0	1	0	1	0	1	0	0	0	1	1	0	1	1	1	1	1	1	1	1	1	1	1	80	89	89.8876	64	83	77.1084	70	87	80.4598	37	80	46.25	63	80	78.75	13	78	16.6667
yes	Yes	other																														80	89	89.8876	64	83	77.1084	70	87	80.4598	37	80	46.25	63	80	78.75	13	78	16.6667
yes	Yes	other	0	Yes		Yes	0	1	1	1	1	1	1	1	1	1	1	1	0	1	1	1	1	1	1	1	1	1	1	1	1	80	89	89.8876	64	83	77.1084	70	87	80.4598	37	80	46.25	63	80	78.75	13	78	16.6667
yes	Yes	doctor	1	Yes	1	No	1	1	1	1	1	1	0	0	1	1	1	1	1	0	1	1	1	1	1	1	1	1	1	1	1	80	89	89.8876	64	83	77.1084	70	87	80.4598	37	80	46.25	63	80	78.75	13	78	16.6667
yes	Yes	doctor	1		1	No	0	1	1	0	0	1	0	0	1	1	1	1	1	0	1	1	1	1	1	1	1	1	1	1	1	80	89	89.8876	64	83	77.1084	70	87	80.4598	37	80	46.25	63	80	78.75	13	78	16.6667
yes	Yes	doctor	1	Yes	0	Yes	0	0	1	0	1	1	1	1	1	1	1	1	1	0	1	1	1	1	1	1	1	1	1	1	1	80	89	89.8876	64	83	77.1084	70	87	80.4598	37	80	46.25	63	80	78.75	13	78	16.6667
yes	Yes	other								1						1	0	1	0				1					1	1	1		80	89	89.8876	64	83	77.1084	70	87	80.4598	37	80	46.25	63	80	78.75	13	78	16.6667
yes	Yes	doctor	1	Yes	1	No	0	1	1	0	1	1	0	1	1	0	0	1	0	0	1	1	1	1	1	1	1	1	1	1	1	80	89	89.8876	64	83	77.1084	70	87	80.4598	37	80	46.25	63	80	78.75	13	78	16.6667
yes	Yes	other																														80	89	89.8876	64	83	77.1084	70	87	80.4598	37	80	46.25	63	80	78.75	13	78	16.6667
yes	Yes	other																														80	89	89.8876	64	83	77.1084	70	87	80.4598	37	80	46.25	63	80	78.75	13	78	16.6667
yes	Yes	nurse	0	Yes	0	No	1	1	1	1		0	0	1	0	1	0	1	0	0	1	1	1		1	1	1	1	1	1	1	80	89	89.8876	64	83	77.1084	70	87	80.4598	37	80	46.25	63	80	78.75	13	78	16.6667
yes	Yes	other	0		0	No	1	1	0	1	1	1	0	1	0	1	0	1	1	1	1	1	1	1	1	1	1	1	1	1	1	80	89	89.8876	64	83	77.1084	70	87	80.4598	37	80	46.25	63	80	78.75	13	78	16.6667
yes	Yes	other																														80	89	89.8876	64	83	77.1084	70	87	80.4598	37	80	46.25	63	80	78.75	13	78	16.6667
yes	Yes	other																														80	89	89.8876	64	83	77.1084	70	87	80.4598	37	80	46.25	63	80	78.75	13	78	16.6667
yes	Yes	other																														80	89	89.8876	64	83	77.1084	70	87	80.4598	37	80	46.25	63	80	78.75	13	78	16.6667
yes	Yes	doctor	1	Yes	1	Yes	0	1	1	1	0	0	0	0	1	1	1	1	0	0	1	1	1	1	1	1	1	1	1	1	1	80	89	89.8876	64	83	77.1084	70	87	80.4598	37	80	46.25	63	80	78.75	13	78	16.6667
yes	Yes	other						0													1											80	89	89.8876	64	83	77.1084	70	87	80.4598	37	80	46.25	63	80	78.75	13	78	16.6667
yes	Yes	doctor	1	Yes	1	No	0	1	1	1	0	1	1	1	1	1	1	1	0	1	1	1	1	1	1	1	1	1	1	1	1	80	89	89.8876	64	83	77.1084	70	87	80.4598	37	80	46.25	63	80	78.75	13	78	16.6667
yes	Yes	doctor	1	Yes	1	No	0	1	0	0	1	1	0	0	0	0	0	1	1	1	1	1	1	1	1	1	1	1	1	1	1	80	89	89.8876	64	83	77.1084	70	87	80.4598	37	80	46.25	63	80	78.75	13	78	16.6667
yes	Yes	other																														80	89	89.8876	64	83	77.1084	70	87	80.4598	37	80	46.25	63	80	78.75	13	78	16.6667
yes	Yes	doctor	1	Yes	1	No	0	1	1	1		1	0	0	0	0	0	1	0	0	1	1	1		1	1	1	1	1	1	1	80	89	89.8876	64	83	77.1084	70	87	80.4598	37	80	46.25	63	80	78.75	13	78	16.6667
yes	Yes	nurse	0	Yes	1	No	0	1	1	0	0	0	0	0	1	1	1	1	0	0	1	1	1	1	1	1	1	1	1	1	1	80	89	89.8876	64	83	77.1084	70	87	80.4598	37	80	46.25	63	80	78.75	13	78	16.6667
yes	Yes	other						1		1	1								0		1		1	1						1		80	89	89.8876	64	83	77.1084	70	87	80.4598	37	80	46.25	63	80	78.75	13	78	16.6667
yes	Yes	doctor	1	Yes	1	No	0	1	1	1	1	1	1	1	1	1	1	1	1	0	1	1	1	1	1	1	1	1	1	1	1	80	89	89.8876	64	83	77.1084	70	87	80.4598	37	80	46.25	63	80	78.75	13	78	16.6667
yes	Yes	other	0	Yes	1	No	0	0	1	0	0	1	0	0	0	1	1	1	1	1	1	1	1	1	1	1	1	1	1	1	1	80	89	89.8876	64	83	77.1084	70	87	80.4598	37	80	46.25	63	80	78.75	13	78	16.6667
yes	Yes	other																	0	0										1	1	80	89	89.8876	64	83	77.1084	70	87	80.4598	37	80	46.25	63	80	78.75	13	78	16.6667
yes	Yes	doctor	1	Yes	0	Yes	1	0	1	1	0	0	0	0	0	1	1	1	0	0	1	1	1	1	1	1	1	1	1	1	1	80	89	89.8876	64	83	77.1084	70	87	80.4598	37	80	46.25	63	80	78.75	13	78	16.6667
yes	Yes	doctor	1	Yes	1	No	1	1	1	1	1	1	0	0	1	1	1	1	0	1	1	1	1	1	1	1	1	1	1	1	1	80	89	89.8876	64	83	77.1084	70	87	80.4598	37	80	46.25	63	80	78.75	13	78	16.6667
yes	Yes	doctor	1	Yes	1	Yes	1	1	1	1	1	1	0	0	1	1	1	1	0	0	1	1	1	1	1	1	1	1	1	1	1	80	89	89.8876	64	83	77.1084	70	87	80.4598	37	80	46.25	63	80	78.75	13	78	16.6667
[truncated: 18 more columns]
